# Supplementary material for: Measurement of respiratory–swallowing coordination using an oronasal facemask in healthy individuals
Source: Exp Physiol. 2024 Sep 12;109(11):1955–66. doi: 10.1113/EP092025 (PMC11522850; doi:10.1113/EP092025)
Supplement: Supplementary file 1 — Supporting data demonstrating respiratory phase patterns for each swallowing trial, according to nasal and oronasal channels; SNRF data for each swallowing trial, according to nasal and oronasal channels; and test–retest reliability data according to nasal and oronasal channels. [file EPH-109-1955-s001.xlsx]

## Sheet: Respiratory phase
Condition	Pattern NASAL	Pattern ORONASAL
10 ml	EX-EX	EX-EX
10 ml	IN-IN	EX-EX
10 ml	IN-IN	EX-EX
10 ml	IN-EX	IN-EX
10 ml	IN-EX	IN-EX
10 ml	CNJ	CNJ
10 ml	CNJ	EX-IN
10 ml	CNJ	CNJ
10 ml	CNJ	EX-IN
10 ml	EX-EX	IN-IN
10 ml	IN-EX	IN-EX
10 ml	CNJ	IN-EX
10 ml	EX-IN	EX-EX
10 ml	IN-IN	EX-EX
10 ml	IN-EX	IN-EX
10 ml	EX-EX	EX-EX
10 ml	IN-EX	IN-EX
10 ml	IN-EX	IN-EX
10 ml	CNJ	CNJ
10 ml	IN-EX	IN-EX
10 ml	IN-EX	IN-EX
10 ml	CNJ	IN-EX
10 ml	IN-IN	EX-EX
10 ml	EX-EX	EX-EX
10 ml	IN-EX	IN-EX
10 ml	IN-EX	IN-EX
10 ml	IN-EX	IN-EX
10 ml	EX-EX	IN-IN
10 ml	IN-EX	IN-EX
10 ml	IN-IN	IN-EX
10 ml	EX-EX	EX-EX
10 ml	IN-EX	IN-EX
10 ml	IN-IN	EX-IN
10 ml	EX-IN	EX-EX
10 ml	EX-EX	EX-EX
10 ml	IN-EX	IN-EX
10 ml	EX-EX	IN-IN
10 ml	IN-EX	IN-EX
continuous	CNJ	EX-IN
continuous	CNJ	IN-EX
continuous	CNJ	EX-IN
continuous	IN-EX	IN-EX
continuous	IN-EX	IN-EX
continuous	IN-EX	IN-EX
continuous	IN-IN	IN-IN
continuous	IN-IN	IN-IN
continuous	EX-IN	IN-IN
continuous	EX-EX	EX-EX
continuous	EX-EX	EX-EX
continuous	EX-EX	EX-EX
continuous	IN-EX	IN-EX
continuous	EX-EX	EX-EX
continuous	CNJ	CNJ
continuous	IN-IN	IN-IN
continuous	IN-IN	IN-IN
continuous	EX-IN	EX-IN
continuous	EX-EX	EX-EX
continuous	IN-EX	IN-EX
continuous	EX-EX	EX-EX
continuous	EX-EX	EX-EX
continuous	IN-EX	IN-EX
continuous	IN-EX	IN-EX
continuous	CNJ	CNJ
continuous	EX-EX	EX-EX
continuous	EX-EX	EX-EX
continuous	IN-EX	IN-EX
continuous	EX-EX	EX-EX
continuous	EX-IN	EX-IN
continuous	EX-EX	EX-EX
continuous	EX-IN	EX-IN
continuous	EX-IN	EX-IN
continuous	EX-EX	EX-EX
continuous	EX-EX	EX-EX
continuous	EX-EX	EX-EX
continuous	IN-EX	IN-EX
continuous	EX-EX	EX-EX
continuous	IN-EX	IN-EX
continuous	EX-EX	EX-EX
continuous	EX-EX	EX-EX
continuous	EX-EX	EX-EX
continuous	EX-EX	EX-EX
continuous	EX-EX	EX-EX
continuous	EX-IN	EX-IN
continuous	EX-EX	EX-EX
continuous	EX-IN	EX-IN
continuous	EX-EX	EX-EX
continuous	IN-EX	IN-EX
continuous	EX-IN	EX-IN
continuous	EX-EX	EX-EX
cracker	CNJ	EX-EX
cracker	CNJ	EX-EX
cracker	EX-EX	EX-EX
cracker	EX-EX	IN-EX
cracker	CNJ	CNJ
cracker	CNJ	CNJ
cracker	EX-EX	EX-EX
cracker	IN-EX	EX-EX
cracker	EX-EX	EX-EX
cracker	EX-EX	EX-EX
cracker	IN-EX	IN-EX
cracker	EX-EX	EX-EX
cracker	EX-EX	EX-EX
cracker	EX-EX	EX-EX
cracker	IN-EX	CNJ
cracker	IN-EX	EX-EX
cracker	CNJ	CNJ
cracker	IN-EX	IN-EX
cracker	EX-EX	EX-EX
cracker	IN-EX	IN-EX
cracker	IN-EX	IN-EX
cracker	EX-EX	EX-EX
cracker	IN-EX	IN-EX
cracker	IN-EX	IN-EX
cracker	EX-EX	EX-EX
cracker	EX-EX	EX-EX
cracker	EX-EX	EX-EX
cracker	EX-EX	EX-EX
cracker	EX-EX	EX-EX
cracker	EX-EX	EX-EX
dry	EX-EX	EX-EX
dry	EX-EX	EX-EX
dry	IN-IN	IN-EX
dry	EX-IN	EX-IN
dry	CNJ	EX-EX
dry	IN-IN	IN-EX
dry	IN-IN	EX-EX
dry	CNJ	CNJ
dry	CNJ	EX-EX
dry	EX-EX	EX-EX
dry	IN-EX	IN-EX
dry	EX-EX	EX-EX
dry	IN-EX	IN-EX
dry	EX-EX	EX-EX
dry	IN-IN	IN-IN
dry	EX-IN	EX-IN
dry	EX-IN	EX-IN
dry	EX-IN	EX-IN
dry	CNJ	EX-IN
dry	IN-EX	EX-EX
dry	EX-EX	CNJ
dry	EX-EX	EX-EX
dry	IN-EX	CNJ
dry	EX-EX	EX-EX
dry	EX-EX	EX-EX
dry	IN-EX	IN-EX
dry	EX-EX	EX-EX
dry	EX-EX	EX-EX
dry	IN-EX	IN-EX
dry	IN-EX	IN-EX
dry	IN-EX	IN-EX
dry	EX-EX	EX-EX
dry	IN-EX	IN-EX
dry	IN-EX	IN-EX
dry	EX-EX	IN-EX
dry	EX-EX	EX-EX
dry	EX-EX	EX-EX
dry	EX-EX	EX-EX
dry	IN-EX	IN-EX
dry	IN-EX	IN-EX
dry	EX-EX	EX-EX
dry	EX-EX	EX-EX
dry	IN-EX	IN-EX
dry	IN-EX	EX-EX
dry	IN-EX	IN-EX
dry	IN-EX	EX-EX
dry	IN-EX	IN-EX
dry	EX-EX	EX-EX
dry	IN-EX	IN-EX
dry	IN-EX	IN-EX
dry	EX-EX	EX-EX
dry	IN-EX	IN-EX
dry	EX-EX	EX-EX
dry	CNJ	CNJ
dry	EX-EX	CNJ
dry	CNJ	CNJ
dry	IN-EX	IN-EX
dry	CNJ	EX-EX
dry	EX-EX	EX-EX
dry	CNJ	EX-EX
dry	CNJ	IN-EX
dry	CNJ	CNJ
dry	CNJ	EX-EX
dry	EX-EX	EX-EX
dry	EX-IN	EX-IN
dry	EX-EX	IN-EX
dry	EX-EX	EX-EX
dry	EX-EX	IN-EX
dry	EX-EX	EX-EX
dry	EX-EX	EX-IN
dry	EX-IN	EX-IN
dry	EX-EX	EX-EX
dry	EX-EX	EX-EX
dry	IN-EX	IN-EX
dry	EX-EX	IN-EX
dry	IN-EX	IN-EX
dry	EX-EX	EX-EX
dry	EX-EX	EX-EX
dry	EX-EX	EX-EX
dry	EX-EX	EX-EX
dry	EX-EX	EX-EX
dry	EX-EX	EX-EX
dry	CNJ	EX-IN
dry	EX-EX	EX-EX
dry	EX-EX	EX-EX
dry	EX-EX	EX-EX
dry	IN-EX	IN-EX
dry	EX-EX	EX-EX
dry	EX-EX	EX-EX
dry	EX-IN	EX-IN
dry	IN-EX	IN-IN
dry	EX-IN	IN-IN
spontaneous	IN-IN	IN-IN
spontaneous	EX-IN	EX-IN
spontaneous	EX-IN	EX-IN
spontaneous	IN-EX	IN-EX
spontaneous	IN-IN	IN-IN
spontaneous	EX-EX	EX-EX
spontaneous	EX-EX	EX-EX
spontaneous	CNJ	IN-EX
spontaneous	EX-IN	EX-IN
spontaneous	IN-EX	IN-EX
spontaneous	EX-EX	EX-EX
spontaneous	EX-EX	CNJ
spontaneous	EX-EX	IN-EX
spontaneous	CNJ	EX-EX
spontaneous	IN-EX	IN-EX
spontaneous	IN-EX	IN-EX
spontaneous	EX-IN	EX-IN
spontaneous	EX-EX	EX-EX
spontaneous	EX-EX	EX-EX
spontaneous	EX-IN	EX-IN
spontaneous	EX-IN	EX-IN
spontaneous	EX-IN	EX-IN
spontaneous	IN-EX	IN-EX
spontaneous	EX-IN	EX-IN
spontaneous	EX-EX	EX-EX
spontaneous	EX-EX	EX-EX
spontaneous	EX-EX	EX-EX
spontaneous	EX-IN	EX-IN

## Sheet: SNRF - nasal
Condition	Pattern NASAL	SNRF present/absent	Onset-pause	Direction (onset)	Offset-pause	Direction (offset)
10 ml	EX-EX	Absent	NA	NA	NA	NA		If SNRF present: position is coded as onset-pause, offset-pause, or both.
10 ml	IN-IN	Absent	NA	NA	NA	NA		If SNRF absent or CNJ: all following information is coded as NA
10 ml	IN-IN	Absent	NA	NA	NA	NA
10 ml	IN-EX	Absent	NA	NA	NA	NA		Direction (onset) and Direction (offset): coded as IN (inhale), EX (exhale), or NA (not applicable)
10 ml	IN-EX	Present	Onset-pause	EX	Offset-pause	IN
10 ml	CNJ	CNJ	NA	NA	NA	NA
10 ml	CNJ	CNJ	NA	NA	NA	NA
10 ml	CNJ	CNJ	NA	NA	NA	NA
10 ml	CNJ	CNJ	NA	NA	NA	NA
10 ml	EX-EX	Absent	NA	NA	NA	NA
10 ml	IN-EX	Present	NA	NA	Offset-pause	EX
10 ml	CNJ	CNJ	NA	NA	NA	NA
10 ml	EX-IN	Present	Onset-pause	IN	Offset-pause	EX
10 ml	IN-IN	Present	Onset-pause	EX	Offset-pause	EX
10 ml	IN-EX	Present	NA	NA	Offset-pause	IN
10 ml	EX-EX	Present	Onset-pause	IN	NA	NA
10 ml	IN-EX	Present	Onset-pause	EX	NA	NA
10 ml	IN-EX	Present	Onset-pause	EX	NA	NA
10 ml	CNJ	CNJ	NA	NA	NA	NA
10 ml	IN-EX	Present	Onset-pause	EX	NA	NA
10 ml	IN-EX	Present	NA	NA	NA	NA
10 ml	CNJ	CNJ	NA	NA	NA	NA
10 ml	IN-IN	Present	Onset-pause	EX	Offset-pause	EX
10 ml	EX-EX	Absent	NA	NA	NA	NA
10 ml	IN-EX	Present	NA	NA	Offset-pause	IN
10 ml	IN-EX	Present	Onset-pause	EX	Offset-pause	IN
10 ml	IN-EX	Absent	NA	NA	NA	NA
10 ml	EX-EX	Absent	NA	NA	NA	NA
10 ml	IN-EX	Absent	NA	NA	NA	NA
10 ml	IN-IN	Absent	NA	NA	NA	NA
10 ml	EX-EX	Absent	NA	NA	NA	NA
10 ml	IN-EX	Present	Onset-pause	EX	NA	NA
10 ml	IN-IN	Absent	NA	NA	NA	NA
10 ml	EX-IN	Present	NA	NA	Offset-pause	EX
10 ml	EX-EX	Present	NA	NA	Offset-pause	IN
10 ml	IN-EX	Present	Onset-pause	EX	Offset-pause	IN
10 ml	EX-EX	Absent	NA	NA	NA	NA
10 ml	IN-EX	Present	Onset-pause	EX	NA	NA
continuous	CNJ	CNJ	NA	NA	NA	NA
continuous	CNJ	CNJ	NA	NA	NA	NA
continuous	CNJ	CNJ	NA	NA	NA	NA
continuous	IN-EX	Present	Onset-pause	EX	Offset-pause	IN
continuous	IN-EX	Present	Onset-pause	EX	Offset-pause	IN
continuous	IN-EX	Present	Onset-pause	EX	Offset-pause	IN
continuous	IN-IN	Present	NA	NA	Offset-pause	EX
continuous	IN-IN	Present	NA	NA	Offset-pause	EX
continuous	EX-IN	Present	Onset-pause	IN	Offset-pause	EX
continuous	EX-EX	Absent	NA	NA	NA	NA
continuous	EX-EX	Absent	NA	NA	NA	NA
continuous	EX-EX	Absent	NA	NA	NA	NA
continuous	IN-EX	Absent	NA	NA	NA	NA
continuous	EX-EX	Absent	NA	NA	NA	NA
continuous	CNJ	CNJ	NA	NA	NA	NA
continuous	IN-IN	Present	NA	NA	Offset-pause	IN
continuous	IN-IN	Present	NA	NA	Offset-pause	IN
continuous	EX-IN	Present	NA	NA	Offset-pause	IN
continuous	EX-EX	Present	Onset-pause	IN	Offset-pause	IN
continuous	IN-EX	Absent	NA	NA	NA	NA
continuous	EX-EX	Absent	NA	NA	NA	NA
continuous	EX-EX	Present	NA	NA	Offset-pause	IN
continuous	IN-EX	Present	Onset-pause	EX	Offset-pause	IN
continuous	IN-EX	Present	Onset-pause	EX	Offset-pause	IN
continuous	CNJ	CNJ	NA	NA	NA	NA
continuous	EX-EX	Absent	NA	NA	NA	NA
continuous	EX-EX	Absent	NA	NA	NA	NA
continuous	IN-EX	Present	Onset-pause	EX	NA	NA
continuous	EX-EX	Absent	NA	NA	NA	NA
continuous	EX-IN	Absent	NA	NA	NA	NA
continuous	EX-EX	Present	NA	NA	Offset-pause	IN
continuous	EX-IN	Absent	NA	NA	NA	NA
continuous	EX-IN	Present	NA	NA	Offset-pause	IN
continuous	EX-EX	Present	NA	NA	Offset-pause	IN
continuous	EX-EX	Present	NA	NA	Offset-pause	IN
continuous	EX-EX	Present	NA	NA	Offset-pause	IN
continuous	IN-EX	Absent	NA	NA	NA	NA
continuous	EX-EX	Absent	NA	NA	NA	NA
continuous	IN-EX	Absent	NA	NA	NA	NA
continuous	EX-EX	Present	NA	NA	Offset-pause	IN
continuous	EX-EX	Present	NA	NA	Offset-pause	IN
continuous	EX-EX	Present	NA	NA	Offset-pause	IN
continuous	EX-EX	Absent	NA	NA	NA	NA
continuous	EX-EX	Absent	NA	NA	NA	NA
continuous	EX-IN	Present	NA	NA	Offset-pause	EX
continuous	EX-EX	Present	Onset-pause	IN	Offset-pause	IN
continuous	EX-IN	Present	Onset-pause	IN	Offset-pause	EX
continuous	EX-EX	Absent	NA	NA	NA	NA
continuous	IN-EX	Absent	NA	NA	NA	NA
continuous	EX-IN	Absent	NA	NA	NA	NA
continuous	EX-EX	Absent	NA	NA	NA	NA
cracker	CNJ	CNJ	NA	NA	NA	NA
cracker	CNJ	CNJ	NA	NA	NA	NA
cracker	EX-EX	Present	NA	NA	Offset-pause	IN
cracker	EX-EX	Present	Onset-pause	IN	Offset-pause	IN
cracker	CNJ	CNJ	NA	NA	NA	NA
cracker	CNJ	CNJ	NA	NA	NA	NA
cracker	EX-EX	Absent	NA	NA	NA	NA
cracker	IN-EX	Present	Onset-pause	EX	Offset-pause	IN
cracker	EX-EX	Absent	NA	NA	NA	NA
cracker	EX-EX	Present	NA	NA	Offset-pause	IN
cracker	IN-EX	Present	Onset-pause	EX	Offset-pause	IN
cracker	EX-EX	Present	NA	NA	Offset-pause	IN
cracker	EX-EX	Absent	NA	NA	NA	NA
cracker	EX-EX	Absent	NA	NA	NA	NA
cracker	IN-EX	Absent	NA	NA	NA	NA
cracker	IN-EX	Absent	NA	NA	NA	NA
cracker	CNJ	CNJ	NA	NA	NA	NA
cracker	IN-EX	Present	Onset-pause	EX	Offset-pause	IN
cracker	EX-EX	Absent	NA	NA	NA	NA
cracker	IN-EX	Absent	NA	NA	NA	NA
cracker	IN-EX	Present	Onset-pause	EX	Offset-pause	IN
cracker	EX-EX	Present	NA	NA	Offset-pause	IN
cracker	IN-EX	Absent	NA	NA	NA	NA
cracker	IN-EX	Present	Onset-pause	EX	Offset-pause	IN
cracker	EX-EX	Absent	NA	NA	NA	NA
cracker	EX-EX	Absent	NA	NA	NA	NA
cracker	EX-EX	Present	NA	NA	Offset-pause	IN
cracker	EX-EX	Present	NA	NA	Offset-pause	IN
cracker	EX-EX	Present	Onset-pause	IN	Offset-pause	IN
cracker	EX-EX	Present	NA	NA	Offset-pause	IN
dry	EX-EX	Absent	NA	NA	NA	NA
dry	EX-EX	Present	NA	NA	NA	NA
dry	IN-IN	Present	Onset-pause	EX	NA	NA
dry	EX-IN	Present	NA	NA	Offset-pause	EX
dry	CNJ	CNJ	NA	NA	NA	NA
dry	IN-IN	Present	NA	NA	Offset-pause	EX
dry	IN-IN	Present	NA	NA	Offset-pause	EX
dry	CNJ	CNJ	NA	NA	NA	NA
dry	CNJ	CNJ	NA	NA	NA	NA
dry	EX-EX	Present	NA	NA	Offset-pause	IN
dry	IN-EX	Present	Onset-pause	EX	Offset-pause	IN
dry	EX-EX	Present	NA	NA	Offset-pause	IN
dry	IN-EX	Present	Onset-pause	EX	Offset-pause	IN
dry	EX-EX	Present	NA	NA	Offset-pause	IN
dry	IN-IN	Present	NA	NA	Offset-pause	EX
dry	EX-IN	Present	NA	NA	Offset-pause	EX
dry	EX-IN	Present	Onset-pause	IN	Offset-pause	EX
dry	EX-IN	Present	Onset-pause	IN	NA	NA
dry	CNJ	CNJ	NA	NA	NA	NA
dry	IN-EX	Absent	NA	NA	NA	NA
dry	EX-EX	Present	NA	NA	Offset-pause	IN
dry	EX-EX	Absent	NA	NA	NA	NA
dry	IN-EX	CNJ	NA	NA	NA	NA
dry	EX-EX	Absent	NA	NA	NA	NA
dry	EX-EX	Absent	NA	NA	NA	NA
dry	IN-EX	Absent	NA	NA	NA	NA
dry	EX-EX	Absent	NA	NA	NA	NA
dry	EX-EX	Absent	NA	NA	NA	NA
dry	IN-EX	Present	Onset-pause	EX	NA	NA
dry	IN-EX	Present	Onset-pause	EX	NA	NA
dry	IN-EX	Absent	NA	NA	NA	NA
dry	EX-EX	Absent	NA	NA	NA	NA
dry	IN-EX	Absent	NA	NA	NA	NA
dry	IN-EX	Present	NA	NA	Offset-pause	IN
dry	EX-EX	Present	NA	NA	Offset-pause	IN
dry	EX-EX	Present	NA	NA	Offset-pause	IN
dry	EX-EX	Present	NA	NA	Offset-pause	IN
dry	EX-EX	Present	NA	NA	Offset-pause	IN
dry	IN-EX	Absent	NA	NA	NA	NA
dry	IN-EX	Absent	NA	NA	NA	NA
dry	EX-EX	Absent	NA	NA	NA	NA
dry	EX-EX	Absent	NA	NA	NA	NA
dry	IN-EX	Absent	NA	NA	NA	NA
dry	IN-EX	Absent	NA	NA	NA	NA
dry	IN-EX	Absent	NA	NA	NA	NA
dry	IN-EX	Present	Onset-pause	EX	NA	NA
dry	IN-EX	Absent	NA	NA	NA	NA
dry	EX-EX	Absent	NA	NA	NA	NA
dry	IN-EX	Absent	NA	NA	NA	NA
dry	IN-EX	Absent	NA	NA	NA	NA
dry	EX-EX	Absent	NA	NA	NA	NA
dry	IN-EX	Present	NA	NA	Offset-pause	IN
dry	EX-EX	Absent	NA	NA	NA	NA
dry	CNJ	CNJ	NA	NA	NA	NA
dry	EX-EX	Present	Onset-pause	IN	NA	NA
dry	CNJ	CNJ	NA	NA	NA	NA
dry	IN-EX	Present	Onset-pause	EX	Offset-pause	IN
dry	CNJ	CNJ	NA	NA	NA	NA
dry	EX-EX	Present	NA	NA	Offset-pause	IN
dry	CNJ	CNJ	NA	NA	NA	NA
dry	CNJ	CNJ	NA	NA	NA	NA
dry	CNJ	CNJ	NA	NA	NA	NA
dry	CNJ	CNJ	NA	NA	NA	NA
dry	EX-EX	Present	Onset-pause	IN	Offset-pause	IN
dry	EX-IN	Present	Onset-pause	IN	Offset-pause	EX
dry	EX-EX	Present	Onset-pause	IN	NA	NA
dry	EX-EX	Present	Onset-pause	IN	Offset-pause	IN
dry	EX-EX	Absent	NA	NA	NA	NA
dry	EX-EX	Present	NA	NA	Offset-pause	IN
dry	EX-EX	Absent	NA	NA	NA	NA
dry	EX-IN	Present	NA	NA	Offset-pause	EX
dry	EX-EX	Present	NA	NA	Offset-pause	IN
dry	EX-EX	Present	NA	NA	Offset-pause	IN
dry	IN-EX	Present	Onset-pause	EX	NA	NA
dry	EX-EX	Absent	NA	NA	NA	NA
dry	IN-EX	Present	Onset-pause	EX	Offset-pause	IN
dry	EX-EX	Absent	NA	NA	NA	NA
dry	EX-EX	Absent	NA	NA	NA	NA
dry	EX-EX	Present	NA	NA	Offset-pause	IN
dry	EX-EX	Present	NA	NA	Offset-pause	IN
dry	EX-EX	Present	NA	NA	Offset-pause	IN
dry	EX-EX	Present	NA	NA	Offset-pause	IN
dry	CNJ	CNJ	NA	NA	NA	NA
dry	EX-EX	Present	NA	NA	Offset-pause	IN
dry	EX-EX	Present	NA	NA	Offset-pause	IN
dry	EX-EX	Present	NA	NA	Offset-pause	IN
dry	IN-EX	Present	Onset-pause	EX	Offset-pause	IN
dry	EX-EX	Present	NA	NA	Offset-pause	IN
dry	EX-EX	Present	Onset-pause	IN	Offset-pause	IN
dry	EX-IN	Absent	NA	NA	NA	NA
dry	IN-EX	Absent	NA	NA	NA	NA
dry	EX-IN	Absent	NA	NA	NA	NA
spontaneous	IN-IN	Absent	NA	NA	NA	NA
spontaneous	EX-IN	Absent	NA	NA	NA	NA
spontaneous	EX-IN	Absent	NA	NA	NA	NA
spontaneous	IN-EX	Present	Onset-pause	EX	Offset-pause	IN
spontaneous	IN-IN	Present	NA	NA	Offset-pause	EX
spontaneous	EX-EX	Absent	NA	NA	NA	NA
spontaneous	EX-EX	Absent	NA	NA	NA	NA
spontaneous	CNJ	CNJ	NA	NA	NA	NA
spontaneous	EX-IN	Present	Onset-pause	IN	Offset-pause	EX
spontaneous	IN-EX	Present	Onset-pause	EX	Offset-pause	IN
spontaneous	EX-EX	Absent	NA	NA	NA	NA
spontaneous	EX-EX	Absent	NA	NA	NA	NA
spontaneous	EX-EX	Absent	NA	NA	NA	NA
spontaneous	CNJ	CNJ	NA	NA	NA	NA
spontaneous	IN-EX	Present	Onset-pause	EX	NA	NA
spontaneous	IN-EX	Present	Onset-pause	EX	NA	NA
spontaneous	EX-IN	Present	NA	NA	Offset-pause	EX
spontaneous	EX-EX	Present	NA	NA	Offset-pause	IN
spontaneous	EX-EX	Present	NA	NA	Offset-pause	IN
spontaneous	EX-IN	Present	NA	NA	Offset-pause	EX
spontaneous	EX-IN	Present	NA	NA	Offset-pause	EX
spontaneous	EX-IN	Absent	NA	NA	NA	NA
spontaneous	IN-EX	Present	NA	NA	Offset-pause	IN
spontaneous	EX-IN	Absent	NA	NA	NA	NA
spontaneous	EX-EX	Absent	NA	NA	NA	NA
spontaneous	EX-EX	Present	NA	NA	Offset-pause	IN
spontaneous	EX-EX	Present	NA	NA	Offset-pause	IN
spontaneous	EX-IN	Present	NA	NA	Offset-pause	EX

## Sheet: SNRF - oronasal
Condition	Pattern ORONASAL	SNRF present/absent	Onset-pause	Direction (onset)	Offset-pause	Direction (0ffset)
10 ml	EX-EX	Absent	NA	NA	NA	NA		If SNRF present: position is coded as onset-pause, offset-pause, or both.
10 ml	EX-EX	Present	NA	NA	Offset-pause	IN		If SNRF absent or CNJ: all following information is coded as NA
10 ml	EX-EX	Present	NA	NA	Offset-pause	IN
10 ml	IN-EX	Absent	NA	NA	NA	NA		Direction (onset) and Direction (offset): coded as IN (inhale), EX (exhale), or NA (not applicable)
10 ml	IN-EX	Present	Onset-pause	EX	Offset-pause	IN
10 ml	CNJ	CNJ	NA	NA	NA	NA
10 ml	EX-IN	Present	Onset-pause	IN	NA	NA
10 ml	CNJ	CNJ	NA	NA	NA	NA
10 ml	EX-IN	Present	NA	NA	Offset-pause	EX
10 ml	IN-IN	Present	Onset-pause	EX	NA	NA
10 ml	IN-EX	Absent	NA	NA	NA	NA
10 ml	IN-EX	Present	NA	NA	Offset-pause	IN
10 ml	EX-EX	Present	Onset-pause	IN	Offset-pause	IN
10 ml	EX-EX	Present	Onset-pause	IN	Offset-pause	IN
10 ml	IN-EX	Absent	NA	NA	NA	NA
10 ml	EX-EX	Present	Onset-pause	IN	Offset-pause	IN
10 ml	IN-EX	Present	Onset-pause	EX	NA	NA
10 ml	IN-EX	Present	Onset-pause	EX	NA	NA
10 ml	CNJ	CNJ	NA	NA	NA	NA
10 ml	IN-EX	Present	NA	NA	Offset-pause	IN
10 ml	IN-EX	Present	NA	NA	NA	NA
10 ml	IN-EX	Absent	NA	NA	Offset-pause	IN
10 ml	EX-EX	Absent	NA	NA	NA	NA
10 ml	EX-EX	Absent	NA	NA	NA	NA
10 ml	IN-EX	Present	NA	NA	Offset-pause	IN
10 ml	IN-EX	Present	Onset-pause	EX	Offset-pause	IN
10 ml	IN-EX	Present	Onset-pause	EX	NA	NA
10 ml	IN-IN	Present	Onset-pause	EX	Offset-pause	EX
10 ml	IN-EX	Present	Onset-pause	EX	NA	NA
10 ml	IN-EX	Present	NA	NA	Offset-pause	IN
10 ml	EX-EX	Absent	NA	NA	NA	NA
10 ml	IN-EX	Present	Onset-pause	EX	NA	NA
10 ml	EX-IN	Absent	NA	NA	NA	NA
10 ml	EX-EX	Absent	NA	NA	NA	NA
10 ml	EX-EX	Present	NA	NA	Offset-pause	IN
10 ml	IN-EX	Present	NA	NA	Offset-pause	IN
10 ml	IN-IN	Present	Onset-pause	EX	Offset-pause	EX
10 ml	IN-EX	Present	Onset-pause	EX	NA	NA
continuous	EX-IN	Absent	NA	NA	NA	NA
continuous	IN-EX	Present	Onset-pause	EX	Offset-pause	IN
continuous	EX-IN	Present	NA	NA	Offset-pause	IN
continuous	IN-EX	Present	Onset-pause	EX	Offset-pause	IN
continuous	IN-EX	Present	Onset-pause	EX	Offset-pause	IN
continuous	IN-EX	Present	Onset-pause	EX	Offset-pause	IN
continuous	IN-IN	Present	NA	NA	Offset-pause	EX
continuous	IN-IN	Present	NA	NA	Offset-pause	EX
continuous	IN-IN	Present	NA	NA	Offset-pause	EX
continuous	EX-EX	Present	Onset-pause	IN	Offset-pause	IN
continuous	EX-EX	Present	Onset-pause	IN	Offset-pause	IN
continuous	EX-EX	Present	Onset-pause	IN	Offset-pause	IN
continuous	IN-EX	Absent	NA	NA	NA	NA
continuous	EX-EX	Present	NA	NA	Offset-pause	IN
continuous	CNJ	CNJ	NA	NA	NA	NA
continuous	IN-IN	Present	Onset-pause	EX	Offset-pause	IN
continuous	IN-IN	Present	NA	NA	Offset-pause	IN
continuous	EX-IN	Present	NA	NA	Offset-pause	IN
continuous	EX-EX	Present	Onset-pause	IN	Offset-pause	IN
continuous	IN-EX	Present	NA	NA	Offset-pause	IN
continuous	EX-EX	Present	NA	NA	Offset-pause	IN
continuous	EX-EX	Present	NA	NA	Offset-pause	IN
continuous	IN-EX	Present	Onset-pause	EX	Offset-pause	IN
continuous	IN-EX	Present	Onset-pause	EX	Offset-pause	IN
continuous	CNJ	CNJ	NA	NA	NA	NA
continuous	EX-EX	Absent	NA	NA	NA	NA
continuous	EX-EX	Absent	NA	NA	NA	NA
continuous	IN-EX	Present	Onset-pause	EX	NA	NA
continuous	EX-EX	Absent	NA	NA	NA	NA
continuous	EX-IN	Absent	NA	NA	NA	NA
continuous	EX-EX	Present	Onset-pause	IN	Offset-pause	IN
continuous	EX-IN	Present	Onset-pause	IN	Offset-pause	IN
continuous	EX-IN	Present	NA	NA	Offset-pause	IN
continuous	EX-EX	Present	NA	NA	Offset-pause	IN
continuous	EX-EX	Present	NA	NA	Offset-pause	IN
continuous	EX-EX	Present	NA	NA	Offset-pause	IN
continuous	IN-EX	Present	NA	NA	Offset-pause	IN
continuous	EX-EX	Present	NA	NA	Offset-pause	IN
continuous	IN-EX	Present	NA	NA	Offset-pause	IN
continuous	EX-EX	Absent	Onset-pause	IN	Offset-pause	IN
continuous	EX-EX	Present	NA	NA	Offset-pause	IN
continuous	EX-EX	Present	NA	NA	Offset-pause	IN
continuous	EX-EX	Absent	NA	NA	NA	NA
continuous	EX-EX	Absent	NA	NA	NA	NA
continuous	EX-IN	Present	NA	NA	Offset-pause	EX
continuous	EX-EX	Absent	NA	NA	NA	NA
continuous	EX-IN	CNJ	NA	NA	NA	NA
continuous	EX-EX	Absent	NA	NA	NA	NA
continuous	IN-EX	Absent	NA	NA	NA	NA
continuous	EX-IN	Absent	NA	NA	NA	NA
continuous	EX-EX	Absent	NA	NA	NA	NA
cracker	EX-EX	Present	Onset-pause	IN	Offset-pause	IN
cracker	EX-EX	Present	NA	NA	Offset-pause	IN
cracker	EX-EX	Present	NA	NA	Offset-pause	IN
cracker	IN-EX	Present	Onset-pause	EX	Offset-pause	IN
cracker	CNJ	CNJ	NA	NA	NA	NA
cracker	CNJ	CNJ	NA	NA	NA	NA
cracker	EX-EX	Absent	NA	NA	NA	NA
cracker	EX-EX	Present	Onset-pause	IN	Offset-pause	IN
cracker	EX-EX	Present	NA	NA	Offset-pause	IN
cracker	EX-EX	Present	NA	NA	Offset-pause	IN
cracker	IN-EX	Present	Onset-pause	EX	Offset-pause	IN
cracker	EX-EX	Present	NA	NA	Offset-pause	IN
cracker	EX-EX	Absent	NA	NA	NA	NA
cracker	EX-EX	Present	NA	NA	Offset-pause	IN
cracker	CNJ	CNJ	NA	NA	NA	NA
cracker	EX-EX	CNJ	NA	NA	NA	NA
cracker	CNJ	CNJ	NA	NA	NA	NA
cracker	IN-EX	Present	NA	NA	Offset-pause	IN
cracker	EX-EX	Absent	NA	NA	NA	NA
cracker	IN-EX	Absent	NA	NA	NA	NA
cracker	IN-EX	Present	Onset-pause	EX	Offset-pause	IN
cracker	EX-EX	Present	NA	NA	Offset-pause	IN
cracker	IN-EX	Present	Onset-pause	EX	Offset-pause	IN
cracker	IN-EX	Present	Onset-pause	EX	Offset-pause	IN
cracker	EX-EX	Absent	NA	NA	NA	NA
cracker	EX-EX	Absent	NA	NA	NA	NA
cracker	EX-EX	Present	NA	NA	Offset-pause	IN
cracker	EX-EX	Present	NA	NA	Offset-pause	IN
cracker	EX-EX	Present	Onset-pause	IN	Offset-pause	IN
cracker	EX-EX	Present	NA	NA	Offset-pause	IN
dry	EX-EX	Absent	NA	NA	NA	NA
dry	EX-EX	Absent	NA	NA	NA	NA
dry	IN-EX	Present	Onset-pause	EX	NA	NA
dry	EX-IN	Absent	NA	NA	NA	NA
dry	EX-EX	Present	Onset-pause	IN	Offset-pause	IN
dry	IN-EX	Present	Onset-pause	EX	Offset-pause	IN
dry	EX-EX	Present	NA	NA	Offset-pause	IN
dry	CNJ	CNJ	NA	NA	NA	NA
dry	EX-EX	Present	NA	NA	Offset-pause	IN
dry	EX-EX	Present	NA	NA	Offset-pause	IN
dry	IN-EX	Present	Onset-pause	EX	Offset-pause	IN
dry	EX-EX	Absent	NA	NA	NA	NA
dry	IN-EX	Present	Onset-pause	EX	NA	NA
dry	EX-EX	Present	NA	NA	Offset-pause	IN
dry	IN-IN	Absent	NA	NA	NA	NA
dry	EX-IN	Absent	NA	NA	NA	NA
dry	EX-IN	Absent	NA	NA	NA	NA
dry	EX-IN	Present	Onset-pause	IN	NA	NA
dry	EX-IN	Present	NA	NA	NA	NA
dry	EX-EX	Present	Onset-pause	IN	NA	NA
dry	CNJ	CNJ	NA	NA	NA	NA
dry	EX-EX	Absent	NA	NA	NA	NA
dry	CNJ	CNJ	NA	NA	NA	NA
dry	EX-EX	Absent	NA	NA	NA	NA
dry	EX-EX	Absent	NA	NA	NA	NA
dry	IN-EX	Absent	NA	NA	NA	NA
dry	EX-EX	Absent	NA	NA	NA	NA
dry	EX-EX	Absent	NA	NA	NA	NA
dry	IN-EX	Present	Onset-pause	EX	NA	NA
dry	IN-EX	Present	Onset-pause	EX	NA	NA
dry	IN-EX	Present	Onset-pause	EX	NA	NA
dry	EX-EX	Present	Onset-pause	IN	NA	NA
dry	IN-EX	Absent	NA	NA	NA	NA
dry	IN-EX	Present	NA	NA	Offset-pause	IN
dry	IN-EX	Present	Onset-pause	EX	NA	NA
dry	EX-EX	Present	NA	NA	Offset-pause	IN
dry	EX-EX	Absent	NA	NA	NA	NA
dry	EX-EX	Present	NA	NA	Offset-pause	IN
dry	IN-EX	Absent	NA	NA	NA	NA
dry	IN-EX	Absent	NA	NA	NA	NA
dry	EX-EX	Absent	NA	NA	NA	NA
dry	EX-EX	Absent	NA	NA	NA	NA
dry	IN-EX	Present	NA	NA	Offset-pause	IN
dry	EX-EX	Present	Onset-pause	IN	NA	NA
dry	IN-EX	Absent	NA	NA	NA	NA
dry	EX-EX	Absent	NA	NA	NA	NA
dry	IN-EX	Absent	NA	NA	NA	NA
dry	EX-EX	Absent	NA	NA	NA	NA
dry	IN-EX	Absent	NA	NA	NA	NA
dry	IN-EX	Absent	NA	NA	NA	NA
dry	EX-EX	Absent	NA	NA	NA	NA
dry	IN-EX	Absent	NA	NA	NA	NA
dry	EX-EX	Absent	NA	NA	NA	NA
dry	CNJ	CNJ	NA	NA	NA	NA
dry	CNJ	CNJ	NA	NA	NA	NA
dry	CNJ	CNJ	NA	NA	NA	NA
dry	IN-EX	Present	Onset-pause	EX	Offset-pause	IN
dry	EX-EX	Present	Onset-pause	IN	Offset-pause	IN
dry	EX-EX	Present	NA	NA	Offset-pause	IN
dry	EX-EX	Present	NA	NA	Offset-pause	IN
dry	IN-EX	Present	Onset-pause	EX	Offset-pause	IN
dry	CNJ	CNJ	NA	NA	NA	NA
dry	EX-EX	Present	Onset-pause	IN	Offset-pause	IN
dry	EX-EX	Present	Onset-pause	IN	Offset-pause	IN
dry	EX-IN	Present	NA	NA	Offset-pause	EX
dry	IN-EX	Present	Onset-pause	EX	Offset-pause	EX
dry	EX-EX	Present	Onset-pause	IN	NA	NA
dry	IN-EX	Present	Onset-pause	EX	NA	NA
dry	EX-EX	Present	Onset-pause	NA	Offset-pause	IN
dry	EX-IN	Present	NA	NA	Offset-pause	EX
dry	EX-IN	Absent	NA	NA	NA	NA
dry	EX-EX	Present	NA	NA	Offset-pause	IN
dry	EX-EX	Present	NA	NA	Offset-pause	IN
dry	IN-EX	Present	Onset-pause	EX	NA	NA
dry	IN-EX	Present	Onset-pause	EX	NA	NA
dry	IN-EX	Present	Onset-pause	EX	Offset-pause	IN
dry	EX-EX	Absent	NA	NA	NA	NA
dry	EX-EX	Absent	NA	NA	NA	NA
dry	EX-EX	Present	NA	NA	Offset-pause	IN
dry	EX-EX	Present	NA	NA	Offset-pause	IN
dry	EX-EX	Present	NA	NA	Offset-pause	IN
dry	EX-EX	Present	NA	NA	Offset-pause	IN
dry	EX-IN	Present	NA	NA	Offset-pause	EX
dry	EX-EX	Present	NA	NA	Offset-pause	IN
dry	EX-EX	Present	NA	NA	Offset-pause	IN
dry	EX-EX	Present	NA	NA	Offset-pause	IN
dry	IN-EX	Present	Onset-pause	EX	Offset-pause	IN
dry	EX-EX	Present	NA	NA	Offset-pause	IN
dry	EX-EX	Absent	NA	NA	NA	NA
dry	EX-IN	Absent	NA	NA	NA	NA
dry	IN-IN	Present	NA	NA	Offset-pause	EX
dry	IN-IN	Present	Onset-pause	EX	NA	NA
spontaneous	IN-IN	Absent	NA	NA	NA	NA
spontaneous	EX-IN	Absent	NA	NA	NA	NA
spontaneous	EX-IN	Absent	NA	NA	NA	NA
spontaneous	IN-EX	Present	Onset-pause	EX	Offset-pause	IN
spontaneous	IN-IN	Present	NA	NA	Offset-pause	EX
spontaneous	EX-EX	Absent	NA	NA	NA	NA
spontaneous	EX-EX	Absent	NA	NA	NA	NA
spontaneous	IN-EX	Present	Onset-pause	EX	NA	NA
spontaneous	EX-IN	Present	Onset-pause	IN	Offset-pause	IN
spontaneous	IN-EX	Present	Onset-pause	EX	Offset-pause	IN
spontaneous	EX-EX	Absent	NA	NA	NA	NA
spontaneous	CNJ	CNJ	NA	NA	NA	NA
spontaneous	IN-EX	Absent	NA	NA	NA	NA
spontaneous	EX-EX	Present	Onset-pause	IN	NA	NA
spontaneous	IN-EX	Absent	NA	NA	NA	NA
spontaneous	IN-EX	Present	Onset-pause	EX	NA	NA
spontaneous	EX-IN	Present	NA	NA	Offset-pause	EX
spontaneous	EX-EX	Present	NA	NA	Offset-pause	IN
spontaneous	EX-EX	Present	NA	NA	Offset-pause	IN
spontaneous	EX-IN	Present	NA	NA	Offset-pause	EX
spontaneous	EX-IN	Absent	NA	NA	NA	NA
spontaneous	EX-IN	Absent	NA	NA	NA	NA
spontaneous	IN-EX	Present	NA	NA	Offset-pause	IN
spontaneous	EX-IN	Absent	NA	NA	NA	NA
spontaneous	EX-EX	Absent	NA	NA	NA	NA
spontaneous	EX-EX	Present	NA	NA	Offset-pause	IN
spontaneous	EX-EX	Present	NA	NA	Offset-pause	IN
spontaneous	EX-IN	Absent	NA	NA	NA	NA

## Sheet: Test retest
Participant	Condition	Trial	pattern NASAL	pattern ORONASAL
1	dry	1	EX-EX	EX-EX
1	dry	2	EX-EX	EX-EX
2	spontaneous	1	EX-IN	EX-IN
2	spontaneous	2	EX-IN	EX-IN
2	dry	1	CNJ	EX-EX
2	dry	2	IN-IN	IN-EX
2	10 ml	1	IN-IN	EX-EX
2	10 ml	2	IN-IN	EX-EX
2	cracker	1	CNJ	EX-EX
2	cracker	2	CNJ	EX-EX
2	continuous	1	CNJ	EX-IN
2	continuous	2	CNJ	IN-EX
3	dry	1	EX-EX	EX-EX
3	dry	2	IN-EX	IN-EX
3	10 ml	1	IN-EX	IN-EX
3	10 ml	2	IN-EX	IN-EX
3	continuous	1	IN-EX	IN-EX
3	continuous	2	IN-EX	IN-EX
3	cracker	1	EX-EX	EX-EX
3	cracker	2	EX-EX	IN-EX
4	dry	1	IN-IN	IN-IN
4	dry	2	EX-IN	EX-IN
4	10 ml	1	CNJ	CNJ
4	10 ml	2	CNJ	EX-IN
4	continuous	1	IN-IN	IN-IN
4	continuous	2	IN-IN	IN-IN
4	cracker	1	CNJ	CNJ
4	cracker	2	CNJ	CNJ
5	10 ml	1	CNJ	CNJ
5	10 ml	2	CNJ	EX-IN
5	continuous	1	EX-EX	EX-EX
5	continuous	2	EX-EX	EX-EX
6	dry	1	IN-EX	EX-EX
6	dry	2	EX-EX	CNJ
6	continuous	1	IN-EX	IN-EX
6	continuous	2	EX-EX	EX-EX
7	dry	1	EX-EX	EX-EX
7	dry	2	EX-EX	EX-EX
7	10 ml	1	IN-EX	IN-EX
7	10 ml	2	CNJ	IN-EX
7	spontaneous	1	EX-EX	EX-EX
7	spontaneous	2	EX-EX	EX-EX
7	cracker	1	EX-EX	EX-EX
7	cracker	2	IN-EX	EX-EX
8	10 ml	1	EX-IN	EX-EX
8	10 ml	2	IN-IN	EX-EX
8	dry	1	IN-EX	IN-EX
8	dry	2	IN-EX	IN-EX
8	cracker	1	EX-EX	EX-EX
8	cracker	2	EX-EX	EX-EX
8	continuous	1	IN-IN	IN-IN
8	continuous	2	IN-IN	IN-IN
9	spontaneous	1	EX-IN	EX-IN
9	spontaneous	2	IN-EX	IN-EX
9	dry	1	IN-EX	IN-EX
9	dry	2	EX-EX	IN-EX
9	10 ml	1	IN-EX	IN-EX
9	10 ml	2	EX-EX	EX-EX
9	continuous	1	EX-EX	EX-EX
9	continuous	2	IN-EX	IN-EX
9	cracker	1	IN-EX	IN-EX
9	cracker	2	EX-EX	EX-EX
10	dry	1	IN-EX	IN-EX
10	dry	2	IN-EX	IN-EX
10	10 ml	1	IN-EX	IN-EX
10	10 ml	2	IN-EX	IN-EX
10	spontaneous	1	EX-EX	EX-EX
10	spontaneous	2	EX-EX	CNJ
10	continuous	1	EX-EX	EX-EX
10	continuous	2	IN-EX	IN-EX
10	cracker	1	EX-EX	EX-EX
10	cracker	2	EX-EX	EX-EX
11	10 ml	1	CNJ	CNJ
11	10 ml	2	IN-EX	IN-EX
11	spontaneous	1	EX-EX	IN-EX
11	spontaneous	2	CNJ	EX-EX
11	dry	1	IN-EX	EX-EX
11	dry	2	IN-EX	IN-EX
11	cracker	1	IN-EX	CNJ
11	cracker	2	IN-EX	EX-EX
11	continuous	1	CNJ	CNJ
11	continuous	2	EX-EX	EX-EX
12	spontaneous	1	IN-EX	IN-EX
12	spontaneous	2	IN-EX	IN-EX
12	dry	1	IN-EX	IN-EX
12	dry	2	IN-EX	IN-EX
12	10 ml	1	IN-EX	IN-EX
12	10 ml	2	CNJ	IN-EX
12	cracker	1	CNJ	CNJ
12	cracker	2	IN-EX	IN-EX
12	continuous	1	IN-EX	IN-EX
12	continuous	2	EX-EX	EX-EX
13	dry	1	CNJ	CNJ
13	dry	2	EX-EX	CNJ
13	10 ml	1	IN-IN	EX-EX
13	10 ml	2	EX-EX	EX-EX
13	spontaneous	1	EX-IN	EX-IN
13	spontaneous	2	EX-EX	EX-EX
13	continuous	1	EX-EX	EX-EX
13	continuous	2	EX-IN	EX-IN
13	cracker	1	EX-EX	EX-EX
13	cracker	2	IN-EX	IN-EX
14	10 ml	1	IN-EX	IN-EX
14	10 ml	2	IN-EX	IN-EX
14	dry	1	EX-EX	EX-EX
14	dry	2	CNJ	EX-EX
14	cracker	1	IN-EX	IN-EX
14	cracker	2	EX-EX	EX-EX
14	continuous	1	EX-EX	EX-EX
14	continuous	2	EX-EX	EX-EX
15	spontaneous	1	EX-IN	EX-IN
15	spontaneous	2	EX-IN	EX-IN
15	dry	1	EX-EX	EX-EX
15	dry	2	EX-IN	EX-IN
15	10 ml	1	IN-EX	IN-EX
15	10 ml	2	EX-EX	IN-IN
16	dry	1	EX-EX	EX-EX
16	dry	2	EX-EX	EX-IN
16	10 ml	1	IN-EX	IN-EX
16	10 ml	2	IN-IN	IN-EX
16	spontaneous	1	EX-IN	EX-IN
16	spontaneous	2	IN-EX	IN-EX
16	continuous	1	IN-EX	IN-EX
16	continuous	2	EX-EX	EX-EX
16	cracker	1	IN-EX	IN-EX
16	cracker	2	IN-EX	IN-EX
17	10 ml	1	EX-EX	EX-EX
17	10 ml	2	IN-EX	IN-EX
17	spontaneous	1	EX-IN	EX-IN
17	spontaneous	2	EX-EX	EX-EX
17	dry	1	IN-EX	IN-EX
17	dry	2	EX-EX	IN-EX
17	cracker	1	EX-EX	EX-EX
17	cracker	2	EX-EX	EX-EX
17	continuous	1	EX-EX	EX-EX
17	continuous	2	EX-EX	EX-EX
18	dry	1	EX-EX	EX-EX
18	dry	2	EX-EX	EX-EX
18	10 ml	1	IN-IN	EX-IN
18	10 ml	2	EX-IN	EX-EX
18	cracker	1	EX-EX	EX-EX
18	cracker	2	EX-EX	EX-EX
18	continuous	1	EX-EX	EX-EX
18	continuous	2	EX-EX	EX-EX
19	dry	1	EX-EX	EX-EX
19	dry	2	EX-EX	EX-EX
19	10 ml	1	EX-EX	EX-EX
19	10 ml	2	IN-EX	IN-EX
19	cracker	1	EX-EX	EX-EX
19	cracker	2	EX-EX	EX-EX
19	continuous	1	EX-EX	EX-EX
19	continuous	2	EX-IN	EX-IN
20	10 ml	1	EX-EX	IN-IN
20	10 ml	2	IN-EX	IN-EX
20	dry	1	EX-EX	EX-EX
20	dry	2	EX-IN	EX-IN
20	continuous	1	IN-EX	IN-EX
20	continuous	2	EX-IN	EX-IN
